# Supplementary material for: Focal disruption of DNA methylation dynamics at enhancers in IDH-mutant AML cells
Source: Leukemia. 2021 Dec 6;36(4):935–45. doi: 10.1038/s41375-021-01476-y (PMC8979817; doi:10.1038/s41375-021-01476-y)
Supplement: Supplementary file 8 — Table S1 [file 41375_2021_1476_MOESM8_ESM.xlsx]

## Sheet: Sheet1
Supplemental Table S1: Primary sample information
Sample type	Mutational Subclass	Identifier	Average WGBS coverage	H3K4me1 ChIPseq	H3K4me3 ChIPseq	H3K27ac ChIPseq	H3K27me3 ChIPseq	HiC	Oxidative Bisulfite coverage	RNA-seq	Gene fusions by RNA-Seq	Category defining mutation VAF	FLT3	NPM1	DNMT3A	IDH1	IDH2	RUNX1	TET2	TP53	NRAS	WT1	PTPN11	KIT	KRAS	MT-CO2	TTN	U2AF1	SMC1A	SMC3	MT-CYB	PHF6	ASXL1	FAM5C	FCGBP	MUC16	RAD21	STAG2
Primary healthy donor	CD34+	CD34_1	1.95
Primary healthy donor	CD34+	CD34_2	7.83
Primary healthy donor	CD34+	CD34_3	13.2
Primary healthy donor	CD34+	CD34_4	8.05
Primary healthy donor	CD34+	CD34_5	12.22
Primary healthy donor	CD34+	CD34_6	10.78
Cord blood	CD34+	GSM1185603	NA							x
Cord blood	CD34+	GSM1185604	NA							x
Cord blood	CD34+	GSM1185605	NA							x
Cord blood	CD34+	GSM1185606	NA							x
Cord blood	CD34+	GSM1185607	NA							x
Cord blood	CD34+	GSM1185608	NA							x
Cord blood	CD34+	GSM1185609	NA							x
Cord blood	CD34+	GSM1185610	NA							x
Cord blood	CD34+	GSM1185611	NA							x
Cord blood	CD34+	GSM1185612	NA							x
Cord blood	CD34+	GSM1185613	NA							x
Cord blood	CD34+	GSM1185614	NA							x
Cord blood	CD34+	GSM1185615	NA							x
Cord blood	CD34+	GSM1185616	NA							x
Cord blood	CD34+	GSM1185617	NA							x
Cord blood	CD34+	GSM1185618	NA							x
Cord blood	CD34+	GSM1185619	NA							x
Primary healthy donor	Promyelocyte	Normal_donor_1	13.17
Primary healthy donor	Promyelocyte	Normal_donor_2	11.13
Primary healthy donor	Promyelocyte	Normal_donor_3	11.35
Primary healthy donor	Polymorphonuclear leukocyte	Normal_donor_1	11.18
Primary healthy donor	Polymorphonuclear leukocyte	Normal_donor_2	11.58
Primary healthy donor	Polymorphonuclear leukocyte	Normal_donor_3	12.35
Primary healthy donor	Monocyte	Normal_donor_2	8.94
Primary healthy donor	Monocyte	Normal_donor_3	11.79
Primary AML	CBFB-MYH11	595704	14.95		x		x			x	MYH11(-)CBFB(-) (In Frame)		p.DLKW599in_frame_insR*
Primary AML	CBFB-MYH11	345701	14.9		x		x			x	MYH11(-)CBFB(-) (In Frame)													p.D816Y
Primary AML	CBFB-MYH11	619751	13.39		x		x			x	MYH11(-)CBFB(-) (In Frame)											p.A382fs		p.T417fs,p.Y418fs
Primary AML	DNMT3AR882	296361	15							x		45.15	in_frame_ins	p.W288fs	p.R882H
Primary AML	DNMT3AR882	721214	4						13.66	x		43.35	in_frame_ins	p.W288fs	p.R882H
Primary AML	DNMT3AR882	375182	14.63	x	x		x			x		47.28	p.600in_frame_insNEYFYVDFREYEYD	p.W288fs	p.R882H												p.V885M
Primary AML	DNMT3AR882	868442	18.72	x	x	x	x			x		54.91	p.D835Y	p.W288fs	p.R882H
Primary AML	DNMT3AR882	816067	16.44	x			x			x		62.5	p.T582in_frame_insMAGSSDNEYFYVDFREYES	p.W288fs	p.R882C
Primary AML	DNMT3AR882	702808	15.5							x		34.62		p.W288fs	p.R882H										p.G13D
Primary AML	DNMT3AR882IDH	104	5.82							x		44.58; 37.31		p.I268fs,p.N270fs	p.R882C	p.R132H							p.D61N								p.I7T
Primary AML	DNMT3AR882IDH	974749	12.69							x		51.61; 43.3			p.R882H	p.R132C
Primary AML	DNMT3AR882IDH	431799	6.93							x		43.57; 39.83		p.W288fs	p.R882H	p.R132H							p.F71L
Primary AML	DNMT3AR882IDH	740266	12.55							x		56.41; 29.93			p.R882H	p.R132H		p.S314fs
Primary AML	DNMT3AR882IDH	452198	4.96							x		49.48; 30.75	p.D835H	p.W288fs	p.R882H	p.R132H
Primary AML	DNMT3AR882IDH	708512	4.89							x		42.98; 19.54	p.D835E	p.W288fs	p.R882H	p.R132H								p.D816V
Primary AML	DNMT3AR882IDH	975684	8.37							x		44.49; 42.21			p.R882H		p.R172K								p.A59E								p.S921fs
Primary AML	NPM1c	418499	14.86	x	x		x			x		41.03	p.596in_frame_insDNEYFYVDFRE
Primary AML	NPM1c	507202	14.57	x	x	x	x	x		x		46.43	p.D835Y	p.W288fs																						p.S2367N
Primary AML	NPM1c	412761	16.012	x	x		x			x		39.06		p.W288fs
Primary AML	NPM1c	427366	14.89	x	x		x			x		30.3		p.W288fs
Primary AML	IDH	311636	11.95							x		41.42		p.W288fs			p.R140Q								p.Q61H
Primary AML	IDH	327733	13.18							x		41.86		p.W288fs		p.R132C
Primary AML	IDH	548327	13.66							x		42.36		p.W288fs		p.R132G
Primary AML	IDH	573988	9.62							x		48.28		p.W288fs			p.R140Q
Primary AML	IDH	225373	10.18							x		15.15				p.R132C											p.S30703N
Primary AML	IDH	807970	8.3							x		48.47		p.W288fs		p.R132C					p.G12D
Primary AML	IDH	237983	10.01							x		44.19					p.R140Q					p.R462W													p.C3164S
Primary AML	IDH	322110	8.61							x		45.27	p.605in_frame_insYDLKWE	p.W288fs			p.R140Q
Primary AML	IDH	387919	11.04							x		44.4	p.D835Y			p.R132C
Primary AML	IDH	509754	9.71							x		38.99		p.W288fs		p.R132S
Primary AML	IDH	766126	8.85							x		35.29					p.R140Q	p.R320*
Primary AML	IDH	914247	10.01							x		43.75					p.R140Q
Primary AML	IDH	1094	6.98									35.4				p.R132C
Primary AML	IDH	1095	5.11									39.11					p.R140Q
Primary AML	IDH	1098	6.64									35					p.R172K
Primary AML	MLL-ELL	570755	14.33		x	x	x	x		x	MLL(-)ELL(-) (In Frame)		in_frame_ins									p.S381fs							p.R96H
Primary AML	MLL-ELL	407992	16.88		x		x			x	MLL(-)ELL(-) (In Frame)		p.D835E
Primary AML	MLL-ELL	242129	17.86		x		x			x	MLL(-)ELL(-) (In Frame)
Primary AML	NK	400220	12.02							x			p.599in_frame_insPAPQIMSTSTLISENMNIA					p.P113L				e9-1
Primary AML	NK	273919	12.71							x
Primary AML	NK	545259	13.82							x
Primary AML	NK	869586	11.62							x								p.G164fs				p.A382fs					p.I13568in_frame_insSL					p.G287V
Primary AML	RUNX1-RUNX1T1	275786	13.82		x	x	x	x		x	RUNX1(-)RUNX1T1(-) (In Frame)		p.598in_frame_insVAYVDFREYE																						p.Y278
Primary AML	RUNX1-RUNX1T1	263578	14.66		x		x			x	RUNX1(-)RUNX1T1(-) (In Frame)													p.Y418S
Primary AML	RUNX1-RUNX1T1	463352	13.38		x	x	x			x	RUNX1(-)RUNX1T1(-) (In Frame)															p.L160											p.E453fs
Primary AML	TET2	319955	11.82							x		46.53; 43.05							p.Q481*,p.H672fs
Primary AML	TET2	499862	11.78						13.61	x		48.89; 50.72							p.R550*,p.Q958fs		p.Q61R														p.A3192T
Primary AML	TET2	514066	12.1						12.45	x		71.15							p.F125fs, gene deletion					p.D816V
Primary AML	TET2	831711	11.25						10.95	x		43.1; 44.92							p.Q916*,p.P691L																			p.Q801*
Primary AML	TET2	445045	5.93							x		33.33; 43.48							p.R156fs,p.H670Y									p.S34F
Primary AML	DNMT3AmsIDH	723101	NA									47.35; 46.59	in frame ins +57		p.R736H,p.G646V		p.R140Q														p.A302T
Primary AML	DNMT3AmsIDH	303642	NA	x	x	x	x					47.9; 43.39		p.W288fs	p.C497Y	p.R132C						p.H465Y
Primary AML	DNMT3AmsIDH	498463	NA	x		x	x					93.5; 45.14			p.P718L	p.R132C					p.G12D
Primary AML	DNMT3AmsIDH	594368	NA		x	x	x					41.2; 41.63			p.R729Q,e14+2		p.R140Q
Primary AML	DNMT3AmsIDH	997292	NA									36.62; 29.41			p.K829R,p.K468R	p.R132C
Primary AML	PML-RARA	179016	NA		x		x				PML(-)RARA(-) (In Frame)
Primary AML	PML-RARA	202127	NA		x		x				PML(-)RARA(-) (In Frame)
Primary AML	PML-RARA	673778	NA		x		x				PML(-)RARA(-) (In Frame)
Primary AML	BCR-ABL	987523	NA		x		x				BCR(-)ABL1(-)(2) (In Frame),SEC63(-)FIG4(-) (Out of Frame)					p.R132C
Primary AML	MLL-MLLT3	717456	NA			x					MLL(-)MLLT3(-) (In Frame)
Primary AML	NK	332131	NA		x		x						p.602in_frame_insREYEYDL
